# Supplementary material for: Strategies for Survival of Staphylococcus aureus in Host Cells
Source: Int J Mol Sci. 2025 Jan 16;26(2):720. doi: 10.3390/ijms26020720 (PMC11765632; doi:10.3390/ijms26020720)
Supplement: Supplementary file 1 [file ijms-26-00720-s001.zip]

Archive with 1 entries (1 files):
- ijms-3406824-supplementary.pdf
